# Supplementary material for: Fibrin hydrogels are safe, degradable scaffolds for sub-retinal implantation
Source: PLoS One. 2020 Jan 13;15(1):e0227641. doi: 10.1371/journal.pone.0227641 (PMC6957177; doi:10.1371/journal.pone.0227641)
Supplement: S1 Data — Raw excel files of quantitative data used in the manuscript. (ZIP) [file pone.0227641.s001.zip]

Archive with 3 entries (3 files):
- animal log notes 102319.xlsx
- kaplan meier analysis 062819.xlsx
- OCT  measure degrade P695 060319.xlsx
