# Supplementary material for: Fibrin hydrogels are safe, degradable scaffolds for sub-retinal implantation
Source: PLoS One. 2020 Jan 13;15(1):e0227641. doi: 10.1371/journal.pone.0227641 (PMC6957177; doi:10.1371/journal.pone.0227641)
Supplement: S1 Data — Raw excel files of quantitative data used in the manuscript. (ZIP) [file pone.0227641.s001.zip › animal log notes 102319.xlsx]

## Sheet: Sheet1
#	Case	Date	Animal	Debride	sacrifice	Degraded?	device	tampenade	Notes
1	1	2017-12-06	17P859		2 day	no	permanent	none	frozen, gel remains
2	2	2017-12-07	17P866		1 day	no	permanent	none	frozen, gel remains
3	4	2018-02-05	18P042		0 hr	no	permanent	none	frozen, gel remains
4	10	2018-03-12	18P148		10 week	yes, 10 weeks	#3	none	phone fundus, degraded
5	11	2018-03-19	18P186		8 week	yes, 8 weeks	#3	F/AX	cataract, degraded
6	12	2018-04-09	18P274		8 week	yes, 1 week	#1	F/AX	degraded rapidly
7	15	2018-06-26	18P349		8 week	yes, 8weeks	#5	F/AX, oil	oil, degraded
8	21	2018-11-02	18P636		2 week	no	#7	F/AX	great histo
9	23	2018-11-16	18P653		2 week	no	#7	F/AX, PFC	histo processing error
10	24	2018-12-20	18P694		4 week	no	#7	F/AX	not great histo, retina detached during processing
11	25	2018-12-20	18P695		12 week	yes, 8 weeks	#7	F/AX	OCT,fundus series
12	26	2019-01-09	18P715	+	5 week	yes, 4 weeks	#7	F/AX	degraded, good histo
13	27	2019-01-09	18P713		2 week	yes, 2 weeks	#7	F/AX	gross exam, no implant
14	29	2019-01-17	18P745		8 week	yes, 8 weeks	#7	F/AX	degraded, good histo
15	30	2019-02-20	18P792	+	4 week	yes, 4 weeks	#7.1	F/AX, Gas	OCT, degraded
16	31	2019-02-20	18P793	+	2 week	no	#7.1	F/AX, Gas	gross exam, gel present
		no debride	n	end point degrade	degraded by timepoint	cohort
		0hr	-	0	0	13
		1 week	3	0	1	12
		2 week	3	1	1	8
		4 week	1	1	0	6
		8 week	4	4	4	5
		10 week	1	1	1	1
		12 week	1	1	0	0
		Debride	n	degraded?
		2 week	1	no
		4 week	1	yes
		5 week	1	yes
