# Supplementary material for: Fibrin hydrogels are safe, degradable scaffolds for sub-retinal implantation
Source: PLoS One. 2020 Jan 13;15(1):e0227641. doi: 10.1371/journal.pone.0227641 (PMC6957177; doi:10.1371/journal.pone.0227641)
Supplement: S1 Data — Raw excel files of quantitative data used in the manuscript. (ZIP) [file pone.0227641.s001.zip › kaplan meier analysis 062819.xlsx]

## Sheet: Sheet1
Kaplan meier graph
Gel Degradation
	time	degraded	n cohort	1-(d/n)	S(t)
	0	0	13	1	1
	1	1	12	0.916667	0.916667
	2	1	8	0.875	0.802083
	4	0	6	1	0.802083
	8	4	5	0.2	0.160417
	10	1	1	0	0
	12	0	0	0	0
		time	S(t)
		0	1
		1	1
	real	1	0.916667
		2	0.916667
	real	2	0.802083
		4	0.802083
	real	4	0.802083
		8	0.802083
	real	8	0.160417
		10	0.160417
	real	10	0
		12	0
	real	12	0
