# Supplementary material for: Fibrin hydrogels are safe, degradable scaffolds for sub-retinal implantation
Source: PLoS One. 2020 Jan 13;15(1):e0227641. doi: 10.1371/journal.pone.0227641 (PMC6957177; doi:10.1371/journal.pone.0227641)
Supplement: S1 Data — Raw excel files of quantitative data used in the manuscript. (ZIP) [file pone.0227641.s001.zip › OCT measure degrade P695 060319.xlsx]

## Sheet: Sheet1
	OCT measurements
	P695
			Measures
	1 week	2019-12-28		177	197	224	204	174		1	195.2	20.5597
	2 week	2019-01-04		141	114	101	176	152		2	136.8	29.9449
	4 week	2019-01-15		96	117	75	109	75		4	94.4	19.2302
	6 week	2019-02-01		77	69	54	73	86		6	71.8	11.7771
	8 week	2019-02-16		0	24	25	0	0		8	9.8	13.4239
	10 week	2019-02-27		0	0	0	0	0		10	0	0
	177	141	96	77	0	0
	197	114	117	69	24	0
	224	101	75	54	25	0
	204	176	109	73	0	0
	174	152	75	86	0	0

## Sheet: Sheet2
	degraded
		0 week	2019-02-20
		1 week	2019-02-28		117	169	122	121	71		1	120	34.6987
		2 week	2019-03-06		68	42	0	20	42		2	34.4	25.6671
		4 week	2019-03-21		0	0	0	0	14		4	2.8	6.26099
	117	68	0
	169	42	0
	122	0	0
	121	20	0
	71	42	14

## Sheet: Sheet3
		combined	control			rpe debrided
		1	195.2	20.5597		1	120	34.6987
		2	136.8	29.9449		2	34.4	25.6671
		4	94.4	19.2302		4	2.8	6.26099
		6	71.8	11.7771
		8	9.8	13.4239
		10	0	0
